# Supplementary material for: Skin microbiome differences in pancreatic adenocarcinoma, other cancers, and healthy controls: a pilot study
Source: Front Oncol. 2025 Feb 6;15:1495500. doi: 10.3389/fonc.2025.1495500 (PMC11839409; doi:10.3389/fonc.2025.1495500)
Supplement: Supplementary Table 1 — ML-based biomarker detection results for selected taxa to predict cancer status. [file DataSheet1.csv]

	direction_association	mean_importance	median_importance	std_importance	mean_importance_rank	median_importance_rank	std_importance_rank
g__Cutibacterium;s__acnes;s__sk182	control	62.307	62.335	0.615	0.029	0.0	0.062
g__Prevotella;s__bivia;s__jcvihmp010	control	51.232	51.251	0.58	1.451	1.4	0.29
g__Cutibacterium;s__acnes;s__pmh5	cancer	50.118	50.14	0.52	1.659	1.7	0.125
g__Prevotella;s__melaninogenica;s__d18	cancer	36.558	36.556	0.589	3.824	3.8	0.429
g__Cutibacterium;s__acnes;s__hl053pa1	cancer	31.563	31.612	0.49	6.281	6.2	0.694
g__Faecalibacterium;s__prausnitzii;s__a2-165	cancer	31.155	31.155	0.595	6.878	6.8	0.704
g__Prevotella;s__scopos;s__jcm 17725	cancer	30.479	30.52	0.547	7.835	7.8	0.73
g__Veillonella;s__atypica;s__acs-134-v-col7a	cancer	29.283	29.268	0.595	9.798	9.8	0.907
g__Cutibacterium;s__granulosum;s__vpi 0507	control	28.056	28.081	0.535	10.689	10.7	0.909
g__Corynebacterium;s__genitalium;s__atcc 33030	control	27.285	27.295	0.657	12.72	12.7	0.943
g__Phascolarctobacterium;s__succinatutens;s__yit 12067	cancer	27.148	27.147	0.573	12.579	12.6	0.925
g__Capnocytophaga;s__ochracea;s__holt 25	cancer	26.943	26.98	0.667	12.408	12.35	0.975
g__Corynebacterium;s__matruchotii;s__atcc 14266	control	25.525	25.546	0.553	15.13	15.1	1.004
g__Burkholderia;s__pseudomallei;s__mshr465j	control	25.362	25.351	0.576	14.476	14.5	0.854
g__Filifactor;s__alocis;s__atcc 35896	control	24.164	24.242	0.554	17.264	17.2	0.953
g__Streptococcus;s__mitis;s__sk597	control	24.1	24.122	0.42	17.444	17.4	0.796
g__Streptococcus;s__mitis;s__sk642	cancer	24.022	24.025	0.374	17.742	17.7	0.765
g__Anaerococcus;s__octavius;s__nctc 9810	cancer	23.753	23.745	0.674	18.358	18.4	1.243
g__Klebsiella;s__pneumoniae;s__s_49bg	cancer	23.494	23.486	0.563	17.604	17.6	0.817
g__Snodgrassella;s__alvi;s__wkb12	cancer	23.244	23.246	0.486	18.957	19.0	0.965
g__Corynebacterium;s__pseudodiphtheriticum;s__dsm 44287	cancer	23.233	23.225	0.571	18.615	18.6	1.028
g__Neisseria;s__weaveri;s__lmg 5135	control	21.946	21.945	0.683	21.593	21.6	1.241
g__Streptococcus;s__mitis;s__sk608	control	21.536	21.567	0.564	22.182	22.2	1.05
g__Lactobacillus;s__gallinarum;s__dsm 10532	cancer	21.437	21.438	0.619	22.454	22.5	1.15
g__Corynebacterium;s__freneyi;s__dnf00450	cancer	21.114	21.078	0.527	24.095	24.2	0.858
g__Abiotrophia;s__defectiva;s__atcc 49176	control	20.465	20.459	0.509	24.418	24.4	0.966
g__Eggerthella;s__sp.;s__1_3_56faa	cancer	19.845	19.838	0.618	25.525	25.5	1.088
g__Corynebacterium;s__mastitidis;s__dsm 44356	control	19.514	19.541	0.61	25.694	25.7	1.099
g__Haemophilus;s__parainfluenzae;s__atcc 33392	cancer	19.17	19.186	0.551	26.572	26.6	1.03
g__Corynebacterium;s__ureicelerivorans;s__immib riv-2301	cancer	19.13	19.143	0.555	26.533	26.6	1.004
g__Kingella;s__oralis;s__ub-38, atcc 51147	control	18.834	18.827	0.53	27.193	27.2	0.967
g__Porphyromonas;s__cangingivalis;s__54547_cot.109	control	18.638	18.673	0.529	27.396	27.4	0.766
g__Corynebacterium;s__tuberculostearicum;s__sk141	cancer	17.247	17.245	0.525	29.965	30.0	0.813
g__Rothia;s__mucilaginosa;s__atcc 25296	control	16.533	16.563	0.393	31.6	31.6	0.704
g__Acinetobacter;s__tandoii;s__dsm 14970	cancer	16.188	16.199	0.473	31.805	31.8	0.715
g__Streptococcus;s__agalactiae;s__mother11	control	15.974	15.985	0.508	31.654	31.7	0.684
g__Streptococcus;s__suis;s__ys16	cancer	14.324	14.335	0.458	34.65	34.6	0.665
g__Atopobium;s__minutum;s__10063974	cancer	13.886	13.88	0.647	34.547	34.6	0.954
g__Pseudomonas;s__syringae;s__pv. syringae pd2774	cancer	13.842	13.857	0.509	34.816	34.8	0.653
g__Veillonella;s__parvula;s__atcc 17745	control	10.719	10.744	0.498	37.811	37.8	0.535
g__Corynebacterium;s__sp.;s__kpl1824	control	10.633	10.643	0.536	37.754	37.8	0.57
