# Supplementary material for: Skin microbiome differences in pancreatic adenocarcinoma, other cancers, and healthy controls: a pilot study
Source: Front Oncol. 2025 Feb 6;15:1495500. doi: 10.3389/fonc.2025.1495500 (PMC11839409; doi:10.3389/fonc.2025.1495500)
Supplement: Supplementary Table 2 — ANCOM-BC results for taxa with significant differences between the control and cancer group. [file DataSheet2.csv]

id	lfc	se	q_val	feature	enriched	error-upper	error-lower
g__Actinomyces;s__massiliensis;s__4401292	-0.835181336	0.217058984	0.01883741159	g__Actinomyces;s__massiliensis;s__4401292	depleted	-0.618122352	-1.05224032
g__Arthrobacter;s__crystallopoietes;s__DSM 20117	-1.287291046	0.267801663	0.0002606138444	g__Arthrobacter;s__crystallopoietes;s__DSM 20117	depleted	-1.019489383	-1.555092709
g__Candidatus;s__Methanoplasma;s__termitum MpT1	-1.140770525	0.2398657661	0.0003339323284	g__Candidatus;s__Methanoplasma;s__termitum MpT1	depleted	-0.9009047586	-1.380636291
g__Cloacibacterium;s__normanense;s__DSM 15886	-0.5895851008	0.1607543587	0.03794763133	g__Cloacibacterium;s__normanense;s__DSM 15886	depleted	-0.4288307421	-0.7503394595
g__Corynebacterium;s__ureicelerivorans;s__IMMIB RIV-2301	-1.374453205	0.2753943654	0.0001027928379	g__Corynebacterium;s__ureicelerivorans;s__IMMIB RIV-2301	depleted	-1.099058839	-1.64984757
g__Cutibacterium;s__acnes;s__SK182	2.013320738	0.3869178018	3.364082633E-05	g__Cutibacterium;s__acnes;s__SK182	enriched	2.400238539	1.626402936
g__Dialister;s__invisus;s__DSM 15470	-0.8493930542	0.2269453128	0.02839794366	g__Dialister;s__invisus;s__DSM 15470	depleted	-0.6224477413	-1.076338367
g__Enhydrobacter;s__aerosaccus;s__CGMCC9176	-1.418772904	0.3259704727	0.002167373232	g__Enhydrobacter;s__aerosaccus;s__CGMCC9176	depleted	-1.092802431	-1.744743377
g__Finegoldia;s__magna;s__HMS01	-1.140209031	0.2564971018	0.001439352209	g__Finegoldia;s__magna;s__HMS01	depleted	-0.8837119292	-1.396706133
g__Klebsiella;s__pneumoniae;s__S_49BG	-1.196601901	0.2648597338	0.001030668407	g__Klebsiella;s__pneumoniae;s__S_49BG	depleted	-0.9317421671	-1.461461635
g__Lactococcus;s__lactis;s__cremoris KW2	-1.162385756	0.2616800141	0.001452682063	g__Lactococcus;s__lactis;s__cremoris KW2	depleted	-0.9007057421	-1.42406577
g__Micrococcus;s__luteus;s__RIT324w	-1.382158185	0.2950864676	0.0004728442176	g__Micrococcus;s__luteus;s__RIT324w	depleted	-1.087071718	-1.677244653
g__Prevotella;s__melaninogenica;s__D18	-0.8122131904	0.1762248451	0.0006717836836	g__Prevotella;s__melaninogenica;s__D18	depleted	-0.6359883453	-0.9884380356
g__Prevotella;s__scopos;s__JCM 17725	-1.003216544	0.2296524807	0.002027486658	g__Prevotella;s__scopos;s__JCM 17725	depleted	-0.7735640634	-1.232869025
g__Serratia;s__marcescens;s__ATCC 14041	-1.404943561	0.3038718868	0.0006302033906	g__Serratia;s__marcescens;s__ATCC 14041	depleted	-1.101071674	-1.708815448
g__Staphylococcus;s__aureus;s__aureus NN50	-0.9459545443	0.2616053481	0.04578315025	g__Staphylococcus;s__aureus;s__aureus NN50	depleted	-0.6843491962	-1.207559892
g__Streptococcus;s__mitis;s__SK642	-0.9445045467	0.2521268379	0.02819255258	g__Streptococcus;s__mitis;s__SK642	depleted	-0.6923777089	-1.196631385
g__Streptococcus;s__oralis;s__SK313	-1.206283591	0.3311302349	0.04151136177	g__Streptococcus;s__oralis;s__SK313	depleted	-0.8751533563	-1.537413826
g__Streptococcus;s__salivarius;s__JIM8777	-1.183837511	0.280366131	0.003842073164	g__Streptococcus;s__salivarius;s__JIM8777	depleted	-0.9034713802	-1.464203642
g__Streptococcus;s__suis;s__YS16	-1.50336808	0.2656410351	2.627969924E-06	g__Streptococcus;s__suis;s__YS16	depleted	-1.237727045	-1.769009115
g__Veillonella;s__atypica;s__ACS-134-V-Col7a	-1.299912297	0.3002473122	0.002391477592	g__Veillonella;s__atypica;s__ACS-134-V-Col7a	depleted	-0.9996649849	-1.600159609
