# Supplementary material for: Skin microbiome differences in pancreatic adenocarcinoma, other cancers, and healthy controls: a pilot study
Source: Front Oncol. 2025 Feb 6;15:1495500. doi: 10.3389/fonc.2025.1495500 (PMC11839409; doi:10.3389/fonc.2025.1495500)
Supplement: Supplementary Table 3 — MaAsLin2 results for taxa with significant differences by group, age, sample origin (no significant results), and gender covariates. [file DataSheet3.csv]

feature	metadata	value	coef	stderr	N	N.not.0	pval	qval
g__Cutibacterium.s__acnes.s__sk182	class	control	3.50807803093497	0.636755012125588	150	128	3.45090720976236E-07	0.000171855179046
g__Cutibacterium.s__acnes.s__sk182	age	age	-0.140308771604261	0.031801598224322	150	128	3.09672956915517E-05	0.005376599730196
g__Liquorilactobacillus.s__satsumensis.s__dsm.16230	GENDER	MALE	-2.50707587628565	0.575007005975181	150	101	4.03699322697763E-05	0.005376599730196
g__Serratia.s__marcescens.s__atcc.14041	class	control	-2.06558456630584	0.476027016608202	150	129	4.31855400015722E-05	0.005376599730196
g__Cutibacterium.s__acnes.s__sk182	GENDER	MALE	2.85781522510092	0.670625818062113	150	128	5.51456320610581E-05	0.005492504953281
g__Micrococcus.s__luteus.s__rit324w	class	control	-2.2850413617452	0.548665709785235	150	102	7.00514622053791E-05	0.005814271363046
g__Prevotella.s__melaninogenica.s__d18	class	control	-1.20840328879123	0.297215121442169	150	38	0.000104830600193	0.007457948413747
g__Corynebacterium.s__ureicelerivorans.s__immib.riv.2301	class	control	-2.31178182514735	0.576433422711384	150	104	0.000124750572852	0.007765723160016
g__Candidatus.s__methanoplasma.s__termitum.mpt1	class	control	-1.86774960428699	0.46597119274528	150	99	0.000141599315107	0.007835162102565
g__Streptococcus.s__sanguinis.s__sk353	GENDER	MALE	-2.32001410488394	0.604561949578264	150	135	0.000269287877214	0.012191396622979
g__Veillonella.s__atypica.s__acs.134.v.col7a	class	control	-2.39761608982376	0.628678383411327	150	56	0.000258884310543	0.012191396622979
g__Corynebacterium.s__freneyi.s__dnf00450	class	control	-2.26780446161379	0.600155390168545	150	78	0.000303257117317	0.012585170368649
g__Streptococcus.s__salivarius.s__jim8777	GENDER	MALE	-2.42694700073111	0.651316799113082	150	113	0.000383766456763	0.014701207343686
g__Arthrobacter.s__crystallopoietes.s__dsm.20117	class	control	-1.61333992637241	0.458144829705647	150	77	0.000687406398694	0.02444548161107
g__Micrococcus.s__luteus.s__modasa	GENDER	MALE	-1.91441623122109	0.545464490727794	150	73	0.00073630968708	0.02444548161107
g__Neisseria.s__weaveri.s__lmg.5135	GENDER	MALE	-2.18248617707229	0.626615093852297	150	123	0.000885807747251	0.02757076613319
g__Finegoldia.s__magna.s__hms01	class	control	-1.70853822466135	0.500667505084879	150	106	0.000975321804741	0.028571191691835
g__Corynebacterium.s__tuberculostearicum.s__sk141	GENDER	MALE	1.56030135553502	0.460982997169682	150	125	0.001114636972494	0.030838289572324
g__Kocuria.s__rhizophila.s__p7.4	GENDER	MALE	-1.58144271680644	0.475872482378504	150	38	0.001358027048631	0.035594603695704
g__Cloacibacterium.s__normanense.s__dsm.15886	class	control	-1.31901952831807	0.407555983441634	150	70	0.001734905298413	0.039271947209537
g__Klebsiella.s__pneumoniae.s__s_49bg	class	control	-1.39053794685425	0.430644151603328	150	65	0.001728551476777	0.039271947209537
g__Pseudomonas.s__stutzeri.s__odkf13	class	control	-1.19876502952397	0.36798247555803	150	27	0.001594296436194	0.039271947209537
g__Lawsonella.s__clevelandensis.s__x1036	age	age	-0.106040738808926	0.033552523047917	150	93	0.00223081524197	0.046289416270873
g__Streptococcus.s__suis.s__ys16	class	control	-2.09914042066445	0.665394234254057	150	111	0.002178310986577	0.046289416270873
g__Dialister.s__invisus.s__dsm.15470	class	control	-1.03676720281171	0.332497370240082	150	59	0.002451150879629	0.047178095466097
g__Streptococcus.s__anginosus.s__chdc.b695	age	age	0.067975526764287	0.021774902523773	150	49	0.002463113417909	0.047178095466097
